# Supplementary material for: Discharge of deeply rooted fluids from submarine mud volcanism in the Taiwan accretionary prism
Source: Sci Rep. 2020 Jan 15;10:381. doi: 10.1038/s41598-019-57250-9 (PMC6962449; doi:10.1038/s41598-019-57250-9)
Supplement: Supplementary file 2 — supplementary dataset. [file 41598_2019_57250_MOESM2_ESM.xlsx]

## Sheet: 工作表1
Cruise	location	site	depth (cm)	C1(uM)	C2(uM)	C3(uM)		depth (cm)	Cl (mM)	SO4 (mM)	Na (mM)	K (mM)	Ca (mM)	Mg (mM)	alk (mM)	d18O	d2H		depth (cm)	B (mM)	Li (uM)
OR1-1118	western center	A2-2	0	n.d.	n.d.	n.d.		0	512.944	27.2271	444.426	9.27436	8.0875	47.963	2.66667	-0.296299	-0.729605		0	0.417291	26.1038
OR1-1118	western center	A2-2	1	313.519	8.9637	9.73423		16	543.338	26.4125	481.109	11.8897	10.1025	58.9053	3	0.00608933	0.00874507		16	0.629829	30.5851
OR1-1118	western center	A2-2	11	20.7244	1.06431	0.19847		46	528.555	26.2938	458.409	10.859	8.8425	49.0617	4	-0.155943	-0.410724		46	0.621168	31.7291
OR1-1118	western center	A2-2	41	138.554	11.6142	2.31022		76	531.47	25.6573	462.604	11.4615	8.0975	48.3374	4	-0.0660433	0.0834881		76	0.875277	38.3791
OR1-1118	western center	A2-2	71	168.597	14.1722	0.941113		106	533.623	26.0188	463.478	11.3051	8.2575	48.8066	4	-0.0258907	0.128893		106	0.834621	35.5563
OR1-1118	western center	A2-2	101	173.169	16.2142	0.811291		136	522.668	25.0844	454.183	11.1846	7.8475	47.7366	4	-0.016652	0.0820911		136	0.681334	35.1978
OR1-1118	western center	A2-2	131	25.5191	1.28404	0.246382		166	522.206	24.3656	453.704	11.1308	7.765	47.3292	4	0.165989	0.507498		166	0.805425	40.7877
OR1-1118	western center	A2-2	161	258.232	23.6446	1.16936		196	510.687	4.44896	452.67	9.6359	1.0625	38.5844	25	2.38398	-3.03808		196	2.73762	94.6999
OR1-1118	western center	A2-2	191	846.831	24.5777	1.73635		226	525.118	10.7521	460.252	10.1128	1.7575	42.9095	18	n.d.	n.d.		226	1.70952	60.0554
OR1-1118	western center	A2-2	221	921.691	34.7317	1.7872		256	523.558	20.9062	454.552	10.541	7.1875	46.823	8	0.275077	0.166963		256	1.0984	47.4234
OR1-1118	western center	A2-2	251	412.686	10.7367	0.769323		286	406.955	3.44583	402.852	8.97949	2.9675	35.8148	26	1.78631	-3.77765		286	2.83296	96.445
OR1-1118	western center	A2-2	281	1092.22	17.2577	1.22087		316	406.268	2.15625	369.648	7.45641	1.04	27.8848	30	n.d.	n.d.		316	4.20591	125.717
OR1-1118	western center	A2-2	311	1726.75	17.7785	1.27582		346	270.062	1.13854	290.422	5.67692	1.22	14.5802	32	4.06897	-10.1636		346	n.d.	n.d.
OR1-1118	western center	A2-2	341	1574.87	23.1688	1.01203		376	211.456	0.671875	238.43	3.27179	1.2975	8.00412	34	4.55379	-12.0713		376	9.35	228.878
OR1-1118	western center	A2-2	371	1388.35	19.621	1.01856		406	200.603	0.967708	233.417	3.11282	1.175	6.74897	36	4.98551	-12.9725		406	7.98843	187.924
OR1-1118	western center	A2-2	401	1282.85	19.2483	4.26313		436	201.087	1.43542	227.357	2.63846	0.8975	5.71193	32	4.66944	-14.9471		436	11.6	261.278
OR1-1118	western center	A2-2	431	2204.66	37.3272	7.98688
OR1-1118	western center	A2-2	460	1618.38	33.9022	7.25198
OR1-1118	southern center	24-2	0	150.4	0.0078	0.0013		0	522.166	25.7333	451.37	9.46154	7.8925	48.6008	2.66667	-0.127824	-0.870322		0	0.438242	24.0211
OR1-1118	southern center	24-2	1	458.115	4.88454	0.448069		16	528.631	24.8594	458.074	10.6	8.4175	49.3827	4.66667	-0.0738107	-0.178473		16	0.786256	27.0663
OR1-1118	southern center	24-2	11	437.045	4.40352	0.368537		46	524.572	24.8771	454.974	10.6256	8.4125	48.893	4.66667	-0.117159	-0.393691		46	0.888815	32.4428
OR1-1118	southern center	24-2	41	243.832	4.76923	0.510383		76	519.431	22.8938	450.813	10.7103	7.6375	46.963	5.33333	-0.0385473	-0.726903		76	1.1536	38.537
OR1-1118	southern center	24-2	71	163.252	5.35167	0.509332		106	499.749	16.1833	436.117	10.3641	6.0275	42.7572	10.6667	0.342298	-1.75286		106	1.24921	30.8254
OR1-1118	southern center	24-2	101	219.779	4.51043	0.487832		136	496.555	3.01354	434.443	10.1	0.805	38.1111	22.6667	0.858348	-3.8327		136	1.58119	41.5502
OR1-1118	southern center	24-2	131	587.974	4.98224	0.5111		166	434.983	1.74062	405.083	9.43077	0.57	31.5103	25	1.54968	-5.66027		166	2.41108	57.0522
OR1-1118	southern center	24-2	161	1019.92	5.37929	0.499664		196	374.473	1.04479	351.53	7.91538	1.6025	21.5185	n.d.	n.d.	n.d.		196	5.41752	107.523
OR1-1118	southern center	24-2	191	1045.95	5.26037	0.608221		226	361.845	1.25104	348.874	9.42564	0.735	18.0041	28	3.09542	-8.50358		226	7.9124	152.963
OR1-1118	southern center	24-2	221	1211.01	4.97956	0.581968		256	407.163	2.86979	409.174	8.35128	1.18	24.6173	28	3.06102	-9.40528		256	16.7085	300.237
OR1-1118	southern center	24-2	251	1258.72	5.20828	0.65171		286	312.22	1.35833	291.613	5.39744	0.5375	15.144	32	3.51859	-11.0692		286	6.8516	113.946
OR1-1118	southern center	24-2	281	1668.21	5.7391	0.567624		316	324.882	1.85104	319.1	6.34359	0.4725	16.1111	32	3.59978	-10.476		316	9.23959	158.494
OR1-1118	southern center	24-2	311	1564.51	6.24153	0.618365		346	393.577	3.3125	413.922	8.7641	2.09	25.8436	n.d.	3.42191	-11.4977		346	6.63421	109.702
OR1-1118	southern center	24-2	341	1381.67	4.64986	0.449216		376	292.654	1.27292	294.965	5.71795	0.11	19.8889	34	3.77867	-12.1619		376	8.26971	127.138
OR1-1118	southern center	24-2	371	1787.83	7.68279	0.690589
OR1-1118	slope	F6-3	0	1.06	0.00089	b.d.l.		0	511.366	26.5781	440.122	9.24359	12.195	47.2634	2.66667	0.0159319	-0.210923		0	0.432924	23.3669
OR1-1118	slope	F6-3	1	23.1073	1.17675	0.222139		16	510.251	24.7948	443.596	10.8282	9.71	44.4938	3.33333	-0.0191195	0.0849044		16	0.635046	31.8678
OR1-1118	slope	F6-3	11	53.7492	3.81752	0.375962		46	530.163	24.2302	459.496	10.8974	7.52	48.9877	4.66667	0.0594092	-0.200815		46	0.583923	27.913
OR1-1118	slope	F6-3	41	56.5701	2.0887	0.20221		76	543.42	23.826	472.235	11.4641	7.46	50.3292	5.33333	0.2468	0.114218		76	0.66245	30.1738
OR1-1118	slope	F6-3	71	83.3196	3.71191	0.524149		106	536.361	23.9344	465.813	10.9769	7.505	50.0988	5.33333	0.0809794	0.132075		106	0.862153	41.7685
OR1-1118	slope	F6-3	101	56.305	1.67088	0.146397		136	521.434	22.8292	454.139	10.8564	7.6025	47.358	6	0.0867089	-0.145895		136	0.600205	26.4698
OR1-1118	slope	F6-3	131	57.5473	1.85006	0.224436		166	533.862	24.7031	465.504	11	8.17	49.6955	6	0.00302533	-0.165641		166	0.627961	28.0607
OR1-1118	slope	F6-3	161	60.4098	2.32277	0.22107		196	524.563	19.5771	456.739	10.7744	6.5525	49.0988	11	0.126327	-0.442828		196	0.744255	28.8156
OR1-1118	slope	F6-3	191	63.9613	0	0		226	520.817	2.70938	450.874	10.5128	2.4475	45.214	27	0.185212	-1.08859		226	1.02194	28.3047
OR1-1118	slope	F6-3	221	305.127	2.79989	0.223833		256	540.769	1.1375	469.243	11.0667	1.0375	46.2757	26	0.42238	-1.06449		256	1.82589	43.0677
OR1-1118	slope	F6-3	251	616.274	1.67105	0.179084
OR1-1118	Hillside	C-2	0	0.15	b.d.l.	b.d.l.		0	521.518	25.2906	450.783	9.29487	8.0825	49.0576	3	-0.104064	0.0789477		0	0.540909	27.4075
OR1-1118	Hillside	C-2	1	13.0839	0.650188	0.171063		16	515.172	24.876	446.361	10.5615	8.0825	47.8601	n.d.	-0.127871	0.0758043		16	0.904173	55.8316
OR1-1118	Hillside	C-2	11	8.82482	0.372383	0.0380239		46	531.82	26.4083	461.457	11.3333	8.4	60.9383	3	-0.0958913	-0.423298		46	0.886653	40.2402
OR1-1118	Hillside	C-2	41	26.2684	1.42233	0.151656		76	504.003	23.5365	458.039	11.2641	8.0125	47.7737	3	0.0178153	-0.453335		76	0.67404	27.189
OR1-1118	Hillside	C-2	71	33.0355	1.57242	0.198009		106	520.789	26.0188	463.478	11.3051	8.2575	48.8066	3	-0.300563	-1.26922		106	0.635015	25.6682
OR1-1118	Hillside	C-2	101	36.0256	2.00874	0.22454		136	513.363	24.4115	444.53	10.8359	7.9375	46.6296	3	-0.049698	-0.44111
OR1-1118	Hillside	C-2	131	35.3428	1.72511	0.223192		166	519.279	25.2458	448.752	10.6949	8.03	47.6461	3.33333	-0.0685307	-0.588152
OR1-1118	Hillside	C-2	161	29.3239	1.44886	0.220246		196	528.434	25.7052	459.639	11.1949	8.1425	48.8066	3.33333	-0.308025	-1.4002
OR1-1118	Hillside	C-2	191	34.7962	1.84381	0.265846		226	535.783	26.1052	465.291	11.259	8.625	49.5885	3.33333	-0.0500533	-0.627968
OR1-1118	Hillside	C-2	221	34.0804	1.71221	0.24587
OR1-1118	Hillside	C-2	251	39.6903	1.88118	0.2021
OR1-1118	Hillside	C-2	282	2.45933	0	0
OR1-1107	western center	MV12-1	0	2.55	b.d.l.	b.d.l.		0	534.18	27.2938	467.187	10.0744	10.455	52.6872	3	-0.0884728	-0.226378
OR1-1107	western center	MV12-1	1	221.118	6.93975	1.66465		5	532.453	25.7917	466.122	10.9692	10.065	51.5309	5	-0.103223	-0.662437		9	0.468619	23.4165
OR1-1107	western center	MV12-1	11	502.084	7.09366	1.74782		15	526.755	24.549	457.817	10.7333	9.7025	51.251	6	-0.0410608	-0.445297		19	0.546884	21.9219
OR1-1107	western center	MV12-1	21	911.733	9.92901	2.80645		25	520.944	22.8073	451.578	10.5821	9.3025	49.9753	7	-0.0628352	-0.501184		29	0.612828	22.009
OR1-1107	western center	MV12-1	31	824.66	12.5378	3.15232		35	524.513	22.3833	454.722	10.7256	9.43	50.2757	8	0.03234	-0.506167		39	0.623487	23.4337
OR1-1107	western center	MV12-1	41	293.678	10.5365	1.95803		45	517.915	21.0958	448.77	10.6949	9.3425	49.2922	9	0.0804544	-0.67454		49	0.647665	23.4303
OR1-1107	western center	MV12-1	51	253.314	12.6813	2.17852		55	510.859	21.1167	443.317	10.8692	8.43	48.0576	7	0.0186432	-0.932972		59	0.587658	20.1791
OR1-1107	western center	MV12-1	61	351.686	12.5206	2.42282		65	516.73	21.176	447.522	10.7205	8.47	48.535	7	0.0562216	-1.15509		69	0.672656	18.8379
OR1-1107	western center	MV12-1	71	127.675	6.47911	1.52819		75	519.89	19.1875	450.948	10.8308	8.67	48.7737	10	0.0962584	-1.10846		79	0.708339	21.4652
OR1-1107	western center	MV12-1	81	245.332	13.1635	2.59912		85	515.535	16.9406	448.452	10.9051	7.515	47.8519	11	0.167552	-1.11451		89	0.686275	21.0542
OR1-1107	western center	MV12-1	91	301.41	15.907	2.2469		95	506.27	12.1073	438.983	10.5026	7.21	46.251	16	0.285204	-1.69545		99	0.742046	21.1818
OR1-1107	western center	MV12-1	101	864.299	22.5928	1.93281
OR1-1107	western center	MV12-1	102	2224.48	11.9659	2.13221
OR1-1107	margin	MV12-A	0	99.9	b.d.l.	b.d.l.		0	538.321	27.45	469.957	10.141	10.4225	53.1893	2.5	-0.134831	-0.696254		9	0.481984	26.9663
OR1-1107	margin	MV12-A	1	47.7776	4.72716	1.05149		5	533.873	27.2438	468.23	11.7256	10.2575	51.4815	n.d.	-0.0751272	-0.631112		19	0.475837	22.4868
OR1-1107	margin	MV12-A	11	75.8401	6.19327	1.37891		15	534.465	26.7917	468.483	11.6128	10.2075	51.5597	3.33333	0.0723768	-0.457044		29	0.463152	23.8114
OR1-1107	margin	MV12-A	21	77.1877	6.2218	1.30375		25	536.445	26.5	470.309	11.7692	10.1125	51.3086	4	0.0263696	-0.307538		39	0.47347	26.8615
OR1-1107	margin	MV12-A	31	85.8582	6.69604	1.49092		35	533.639	26.0677	467.922	11.6974	9.89	50.9877	4	0.0397152	-0.578073		49	0.398299	16.0269
OR1-1107	margin	MV12-A	41	66.2851	5.30578	0.885912		45	533.42	25.6646	468.313	11.9051	9.5225	50.6955	4	0.0267208	-0.921225		59	0.522419	20.9015
OR1-1107	margin	MV12-A	51	75.4847	5.76959	1.05823		55	547.561	25.7417	480.8	12.2769	9.5175	51.6543	4	0.0757416	-0.542296		69	0.419975	15.2112
OR1-1107	margin	MV12-A	61	103.193	6.45876	1.17377		65	534.456	23.7292	469.152	12.0667	8.665	49.4321	4	0.036024	-0.676965		79	0.408524	18.4174
OR1-1107	margin	MV12-A	71	122.309	8.42953	1.48538		75	527.039	21.1677	462.048	11.7897	7.7025	47.9506	4.66667	0.0384628	-1.24058		89	0.410338	16.3087
OR1-1107	margin	MV12-A	81	140.27	7.13077	1.25187		85	500.71	13.0865	442.061	11.659	4.705	42.2963	8	0.256213	-0.965897		99	0.472769	22.868
OR1-1107	margin	MV12-A	91	110.886	6.54576	1.15562		95	502.961	4.7042	439.683	11.3718	3.425	38.8436	12.6667	0.435639	-1.00117		109	0.409666	19.2088
OR1-1107	margin	MV12-A	101	1002.02	7.72259	1.21839		105	486.952	0.5396	426.378	10.8051	2.4925	35.2222		0.679693	-1.04249
OR1-1107	margin	MV12-A	111	1099.81	7.34209	1.30122
OR1-1107	margin	MV12-A	112	3484.2	8.90279	1.19506
OR1-1107	Hillside	MV12-C	0	70.3	b.d.l.	b.d.l.		0	541.197	27.1833	468.374	12.0231	9.8375	51.963	4	n.d.	n.d.
OR1-1107	Hillside	MV12-C	1	38.6777	2.86854	0.567266		5	n.d.	n.d.	n.d.	n.d.	n.d.	n.d.	n.d.	-0.0444445	-1.07261		9	0.474087	21.3996
OR1-1107	Hillside	MV12-C	11	53.9789	2.81832	0.567499		15	535.439	26.2344	464.691	12.3718	9.64	50.5021	4	-0.00812853	-0.884625		19	0.534262	22.467
OR1-1107	Hillside	MV12-C	21	49.9519	3.04228	0.704494		23	558.146	26.574	485.791	12.6256	9.78	53	4	0.00743547	-0.800158		29	0.564314	24.679
OR1-1107	Hillside	MV12-C	31	50.1692	3.40368	0.750291		35	539.425	24.85	467.974	12.1513	9.115	50.3004	4	0.0091648	-0.899721		39	0.553076	19.7634
OR1-1107	Hillside	MV12-C	41	21.3782	1.45942	0.39951		45	539.693	24.6354	468.052	12.2179	9.1925	50.7737	5	-0.0396024	-0.942134		45	0.538121	20.7207
OR1-1107	Hillside	MV12-C	51	61.8182	3.18534	0.697911		55	537.222	24.4052	466.635	12.3077	9.21	49.2222	5	-0.0485949	-1.08735		59	0.594863	21.7179
OR1-1107	Hillside	MV12-C	61	48.1751	2.66206	0.629513		65	534.997	24.1729	463.891	12.3103	8.915	49.6255	5	-0.1444	-1.47661		69	0.677899	24.1495
OR1-1107	Hillside	MV12-C	71	47.995	2.26395	0.593105		75	543.792	24.6552	472.913	12.8103	9.11	50.5926	5	-0.165844	-1.11646		79	0.561198	20.3934
OR1-1107	Hillside	MV12-C	81	47.9713	2.0377	0.557827		85	546.749	24.75	475.683	12.8	8.95	50.5226	5	-0.157889	-1.39143		89	0.508189	9.46137
OR1-1107	Hillside	MV12-C	91	74.0645	3.21316	0.655082		95	527.453	24.0281	458.287	12.6051	8.595	48.8765	n.d.	-0.0174669	-1.12041		99	0.223797	0.602052
OR1-1107	Hillside	MV12-C	101	64.9158	3.61348	0.820615		105	n.d.	n.d.	n.d.	n.d.	n.d.	n.d.	n.d.	0.018292	-1.2957		109	0.259166	0.830889
OR1-1107	Hillside	MV12-C	111	44.1678	2.27674	0.579214
OR5-1309-2	southern center	MD4-P3	37.5	140	1.10776	b.d.l.		0	552.025	27.8479	477.157	10.5692	10.5775	54.2593	2.29333	-0.022	2.598		0
OR5-1309-2	southern center	MD4-P3	82.5	71.3	0.456534	b.d.l.		25	550.51	27.9187	476.735	11.6385	10.4575	52.9259	2.75333	0.192	4.346		25
OR5-1309-2	southern center	MD4-P3	122.5	70.6	0.984209	b.d.l.		70	551.313	27.5125	478.243	11.8103	10.435	52.8272	3.12667	0.116	0.995		70
OR5-1309-2	southern center	MD4-P3	172.5	86.2	0.454078	b.d.l.		110	558.217	26.7677	482.835	12.1564	10.2075	52.9835	3.98	0.215	2.043		110
OR5-1309-2	southern center	MD4-P3	222.5	845	7.31905	b.d.l.		160	549.549	24.3469	476.922	12.0641	9.37	51.572	4.93333	0.185	1.179		160
OR5-1309-2	southern center	MD4-P3	272.5	2370	83.3867	b.d.l.		210	540.823	21.9917	471.591	11.9282	9.2075	49.7407	6.70667	0.568	1.551		210
OR5-1309-2	southern center	MD4-P3	372.5	2960	90.1938	13.4109		260	392.724	0.990625	364.843	8.92308	2.7325	29.5597	26.3	2.968	-7.533		260
OR5-1309-2	southern center	MD4-P3	422.5	1780	51.8549	8.54831		310	263.02	1.79896	274.687	6.60513	2.11	16.0494	30.38	5.039	-10.33		310
OR5-1309-2	southern center	MD4-P3	432.5	3060	111.162	10.0151		360	167.811	1.975	206.261	3.50513	1.1725	5.36626	27.74	5.778	-13.261		360
OR5-1309-2	southern center	MD4-P3	472.5	2250	62.1635	9.00221		410	138.358	1.57292	181.752	2.74103	0.5525	4.17695	33.32	6.925	-15.106		410
OR5-1309-2	southern center	MD4-P3	522.5	3110	86.4173	12.5477		460	119.318	0.859375	161.448	2.51026	0.8375	2.83128	32.3	6.727	-15.69		460
OR5-1309-2	southern center	MD4-P3	572.5	1640	44.414	7.7517		510	126.628	1.46875	169.096	2.5359	0.465	3.73251	33.05	6.971	-15.31		510
OR5-1309-2	southern center	MD4-P3	622.5	3510	93.4342	10.1676		560	114.518	0.85625	156.5	2.45897	0.3425	3.1358	33.8	6.389	-20.845		560
OR5-1309-2	southern center	MD4-P3	682.5	2540	67.4627	7.91364		610	128.569	1.51146	171.896	2.57436	0.98	3.34568	32.5	6.311	-19.386		610
OR5-1309-2	southern center	MD4-P3	692.5	3060	78.7374	10.3488		660	134.699	1.80521	176.083	2.80513	1.365	5.54733	35	6.38	-19.711		660
OR5-1309-2	southern center	MD4-P3	700	1580	39.762	4.02299		710	118.546	1.24792	161.335	2.42051	1.13	3.40741	34.13	6.522	-18.801		710
OR5-1309-2	southern center	MD4-P1	0	3.68567	0.818472	0.0610607		0	544.501	27.0583	460.235	10.2692	9.8575	51.9959	2.41333
OR5-1309-2	southern center	MD4-P1	22.5	11.9419	b.d.l.	b.d.l.		10	550.614	27.1531	466.7	11.3718	10.1125	52.1029	2.95333
OR5-1309-2	southern center	MD4-P1	72.5	11.0978	b.d.l.	b.d.l.		60	554.377	26.7115	470.687	11.9026	10.12	52.1111	3.32
OR5-1309-2	southern center	MD4-P1	122.5	25.4968	b.d.l.	b.d.l.		110	548.707	26.0792	466.983	12.0026	10.0875	51.6996	3.89333
OR5-1309-2	southern center	MD4-P1	172.5	99.974	b.d.l.	b.d.l.		160	543.307	23.55	462.117	12.1	9.3125	50.3169	6.18667
OR5-1309-2	southern center	MD4-P1	222.5	395.128	7.68422	b.d.l.		210	533.431	14.3354	457.487	11.8308	7.64	46.9753	13.6533
OR5-1309-2	southern center	MD4-P1	267.5	1408.18	51.0325	b.d.l.		260	487.634	9.74271	422.452	10.5974	4.9225	41.6584	24.2267
OR5-1309-2	southern center	MD4-P1	322.5	1858.48	42.0324	b.d.l.		310	420.414	1.75833	373.774	8.91795	2.5125	32.4938	24.6667
OR5-1309-2	southern center	MD4-P1	361.5	3879.09	174.6	27.2659		350	352.949	0.75625	332.565	7.38205	1.8575	22.7407	20
OR5-0039	western center	24	0	4.62	0.01	b.d.l.		0	529.882	27.4802	479.096	10.0744	10.1725	54.1235	1.21	-0.557199	-3.97796		0	0.398312	24.7807
OR5-0039	western center	24	5	336.264	1.97079	4.60349		15	534.369	26.45	485.774	11.6641	10.265	53.3992	3.74	-0.505471	-4.03856		15	0.559648	24.9067
OR5-0039	western center	24	15	211.798	1.02893	9.12245		45	540.687	24.7469	491.265	11.7385	9.8425	53.749	5.79	-0.338575	-1.93421		45	0.803209	28.8372
OR5-0039	western center	24	45	45.8117	0.493333	4.86217		75	572.47	25.2469	561.13	12.6205	11.245	62.7325	6.91	-0.359396	-2.55688		75	n.d.	n.d.
OR5-0039	western center	24	75	61.8913	0.656697	3.66867		105	564.842	17.7365	556.365	12.4744	9.8075	63.7613	15.1467	-0.338575	-2.67204		105	n.d.	n.d.
OR5-0039	western center	24	105	391.689	2.40064	6.3545		135	521.33	2.70729	470.326	11.4872	4.9675	48.4691	23.6933	-0.152594	-2.69162		135	0.907703	33.681
OR5-0039	western center	24	135	419.223	6.51907	3.6521		165	504.124	1.94063	514.465	12.2333	5.43	53.3333	23.2267	-0.0607374	-2.2952		165	n.d.	n.d.
OR5-0039	western center	24	175	2901.18	20.6126	6.00159		195	482.076	2.84271	460.726	11.2359	4.1475	44.5185	25.4133	-0.160163	-4.35571		195	1.89817	63.4509
OR5-0039	western center	24	195	2960.41	18.4381	4.80511		225	540.98	2.77604	486.439	11.4026	3.2725	48.7942	19.52	0.458065	-2.73352		225	n.d.	n.d.
OR5-0039	western center	24	225	848.899	7.07511	2.72992		255	462.454	2.05729	421.178	10.8872	2.11	37.2469	20.08	0.651068	-4.143		255	1.12681	39.0137
OR5-0039	western center	24	255	860.383	2.3232	3.42805		285	452.656	2.3875	416.687	10.5333	2.3325	36.8683	25.6533	0.793153	-5.55141		285	2.00393	58.5904
OR5-0039	western center	24	285	2592.1	5.74969	5.22507		315	405.341	1.68021	380.326	9.70769	1.2925	31.4568	32.0933	1.64911	-8.29946		315	3.02519	76.5901
OR5-0039	western center	24	315	2653.15	6.10264	2.32955		345	357.144	1.28542	343.987	8.63077	1.2575	26.3827	37.5467	2.57146	-10.5838		345	3.86705	87.0397
OR5-0039	western center	24	375	2508.35	8.656	1.36323		375	328.69	1.05208	323.374	8.19231	1.2525	22.8354	38.5333	2.921	-12.9014		375	4.99795	108.374
OR5-0039	western center	24	405	3265.02	7.8779	1.30809		405	310.039	0.710417	310.013	7.39487	0.795	19.9259	40.88	3.29152	-13.4156		405	9.06772	206.765
OR5-0039	western center	24	435	2377.24	12.1868	7.63819		435	306.014	1.54375	309.296	7.24615	0.9575	21.2305	33.68	2.93338	-15.9016		435	6.33068	158.588
OR5-0039	western center	24	439	1380.21	2.44025
